# Supplementary material for: Characteristics of Participants Who Consented to Share Data with a Public Health Registry After an Environmental Disaster
Source: Int J Environ Res Public Health. 2025 Oct 26;22(11):1630. doi: 10.3390/ijerph22111630 (PMC12652031; doi:10.3390/ijerph22111630)
Supplement: Supplementary file 1 [file ijerph-22-01630-s001.zip]

Archive with 2 entries (2 files):
- Supplementary Material_Flint Registry Adult Consent Form.pdf
- Supplementary Material_Table S1.pdf
